# Supplementary material for: Hydroxymethylated Cytosines Are Associated with Elevated C to G Transversion Rates
Source: PLoS Genet. 2014 Sep 11;10(9):e1004585. doi: 10.1371/journal.pgen.1004585 (PMC4161303; doi:10.1371/journal.pgen.1004585)
Supplement: Table S2 — List of cancer samples classified by cancer subtype. (TXT) [file pgen.1004585.s005.txt]

Table S2					
					
Cancer type	TCGA participant barcode				
BLCA	TCGA-BL-A13J				
BLCA	TCGA-BT-A20P			BLCA	Bladder Urothelial Carcinoma
BLCA	TCGA-BT-A20Q			BRCA	Breast carcinoma
BLCA	TCGA-BT-A20T			COAD|READ	colon carcinoma | rectum adenocarcinoma
BLCA	TCGA-BT-A20V			GBM	Glioblastoma
BLCA	TCGA-BT-A2LA			HNSC     Head and Neck squamous cell carcinoma	
BLCA	TCGA-BT-A3PH			KIRC     Kidney renal clear cell carcinoma	
BLCA	TCGA-BT-A3PJ			LAML     Acute myeloid leukaemia	
BLCA	TCGA-C4-A0F7			LGG     lower grade glioma	
BLCA	TCGA-CF-A27C			LIHC 	liver hepatocellular carcinoma
BLCA	TCGA-CF-A3MF			LUAD     lung adenocarcinoma	
BLCA	TCGA-DK-A1A5			LUSC      lung squamous cell carcinoma	
BLCA	TCGA-DK-A1A6			OV     	ovarian cancer
BLCA	TCGA-DK-A1A7			PRAD     prostate adenocarcinoma	
BLCA	TCGA-DK-A1AE			SKCM     skin cutaneous melanoma	
BLCA	TCGA-DK-A1AG			UCEC 	Uterine Corpus Endometrioid Carcinoma
BLCA	TCGA-DK-A3IL				
BLCA	TCGA-FD-A3N5				
BLCA	TCGA-FT-A3EE				
BLCA	TCGA-GD-A2C5				
BLCA	TCGA-H4-A2HQ				
BRCA	TCGA-A1-A0SM				
BRCA	TCGA-A2-A04P				
BRCA	TCGA-A2-A04Q				
BRCA	TCGA-A2-A04T				
BRCA	TCGA-A2-A04X				
BRCA	TCGA-A2-A0CM				
BRCA	TCGA-A2-A0D0				
BRCA	TCGA-A2-A0D1				
BRCA	TCGA-A2-A0D2				
BRCA	TCGA-A2-A0D4				
BRCA	TCGA-A2-A0EY				
BRCA	TCGA-A2-A0YG				
BRCA	TCGA-A2-A259				
BRCA	TCGA-A2-A25B				
BRCA	TCGA-A2-A3KC				
BRCA	TCGA-A2-A3Y0				
BRCA	TCGA-A7-A0CE				
BRCA	TCGA-A7-A26G				
BRCA	TCGA-A8-A075				
BRCA	TCGA-A8-A07B				
BRCA	TCGA-A8-A07I				
BRCA	TCGA-A8-A08B				
BRCA	TCGA-A8-A08L				
BRCA	TCGA-A8-A08S				
BRCA	TCGA-A8-A092				
BRCA	TCGA-A8-A094				
BRCA	TCGA-A8-A09I				
BRCA	TCGA-A8-A09X				
BRCA	TCGA-AC-A2BK				
BRCA	TCGA-AN-A04D				
BRCA	TCGA-AN-A0AT				
BRCA	TCGA-AN-A0G0				
BRCA	TCGA-AN-A0XR				
BRCA	TCGA-AO-A03L				
BRCA	TCGA-AO-A03N				
BRCA	TCGA-AO-A0J2				
BRCA	TCGA-AO-A0J4				
BRCA	TCGA-AO-A0J6				
BRCA	TCGA-AO-A0JM				
BRCA	TCGA-AO-A124				
BRCA	TCGA-AO-A12H				
BRCA	TCGA-AQ-A04J				
BRCA	TCGA-AR-A0TX				
BRCA	TCGA-AR-A1AY				
BRCA	TCGA-AR-A256				
BRCA	TCGA-B6-A0I1				
BRCA	TCGA-B6-A0I2				
BRCA	TCGA-B6-A0I6				
BRCA	TCGA-B6-A0IJ				
BRCA	TCGA-B6-A0IQ				
BRCA	TCGA-B6-A0RE				
BRCA	TCGA-B6-A0RT				
BRCA	TCGA-B6-A0RU				
BRCA	TCGA-B6-A0WX				
BRCA	TCGA-BH-A0AV				
BRCA	TCGA-BH-A0B3				
BRCA	TCGA-BH-A0B9				
BRCA	TCGA-BH-A0DG				
BRCA	TCGA-BH-A0E0				
BRCA	TCGA-BH-A0EA				
BRCA	TCGA-BH-A0H0				
BRCA	TCGA-BH-A0H6				
BRCA	TCGA-BH-A0WA				
BRCA	TCGA-BH-A18R				
BRCA	TCGA-BH-A18U				
BRCA	TCGA-BH-A1FC				
BRCA	TCGA-C8-A12L				
BRCA	TCGA-C8-A12Q				
BRCA	TCGA-C8-A130				
BRCA	TCGA-D8-A27F				
BRCA	TCGA-D8-A27H				
BRCA	TCGA-E2-A109				
BRCA	TCGA-E2-A14P				
BRCA	TCGA-E2-A14X				
BRCA	TCGA-E2-A152				
BRCA	TCGA-E2-A156				
BRCA	TCGA-E2-A15E				
BRCA	TCGA-E2-A15H				
BRCA	TCGA-E2-A1LG				
BRCA	TCGA-E2-A1LK				
BRCA	TCGA-E2-A1LL				
BRCA	TCGA-E9-A1NH				
BRCA	TCGA-EW-A1J5				
BRCA	TCGA-EW-A1P8				
BRCA	TCGA-EW-A1PB				
BRCA	TCGA-EW-A1PC				
BRCA	TCGA-EW-A1PH				
BRCA	TCGA-EW-A3U0				
BRCA	TCGA-GI-A2C9				
BRCA	TCGA-GM-A2DF				
BRCA	TCGA-GM-A3XL				
COADREAD	TCGA-A6-2680				
COADREAD	TCGA-A6-2681				
COADREAD	TCGA-A6-2683				
COADREAD	TCGA-A6-6141				
COADREAD	TCGA-AA-3516				
COADREAD	TCGA-AA-3555				
COADREAD	TCGA-AA-3666				
COADREAD	TCGA-AA-3956				
COADREAD	TCGA-AA-A01R				
COADREAD	TCGA-AA-A01S				
COADREAD	TCGA-AA-A01T				
COADREAD	TCGA-AA-A02O				
COADREAD	TCGA-AA-A03F				
COADREAD	TCGA-AF-2691				
COADREAD	TCGA-AG-3574				
COADREAD	TCGA-AG-3582				
COADREAD	TCGA-AG-3885				
COADREAD	TCGA-AG-3896				
COADREAD	TCGA-AG-3901				
COADREAD	TCGA-AG-4015				
COADREAD	TCGA-AG-A032				
COADREAD	TCGA-CA-6718				
COADREAD	TCGA-D5-6540				
COADREAD	TCGA-F5-6814				
GBM	TCGA-06-0157				
GBM	TCGA-06-0744				
GBM	TCGA-06-0745				
GBM	TCGA-14-1823				
GBM	TCGA-14-2554				
GBM	TCGA-15-1444				
GBM	TCGA-26-5135				
GBM	TCGA-27-1831				
GBM	TCGA-27-2523				
GBM	TCGA-27-2528				
GBM	TCGA-32-1970				
GBM	TCGA-41-5651				
HNSC	TCGA-BA-4076				
HNSC	TCGA-BA-4077				
HNSC	TCGA-BA-5153				
HNSC	TCGA-BA-6873				
HNSC	TCGA-BB-4225				
HNSC	TCGA-CN-4737				
HNSC	TCGA-CN-4741				
HNSC	TCGA-CN-5365				
HNSC	TCGA-CN-5374				
HNSC	TCGA-CR-5250				
HNSC	TCGA-CR-6467				
HNSC	TCGA-CR-6470				
HNSC	TCGA-CR-6472				
HNSC	TCGA-CR-6482				
HNSC	TCGA-CR-6487				
HNSC	TCGA-CR-7385				
HNSC	TCGA-CR-7404				
HNSC	TCGA-CV-5442				
HNSC	TCGA-CV-5443				
HNSC	TCGA-CV-6433				
HNSC	TCGA-CV-6961				
HNSC	TCGA-CV-7090				
HNSC	TCGA-CV-7100				
HNSC	TCGA-CV-7180				
HNSC	TCGA-CV-7255				
HNSC	TCGA-CV-7416				
KIRC	TCGA-A3-3308				
KIRC	TCGA-A3-3324				
KIRC	TCGA-A3-3370				
KIRC	TCGA-A3-3372				
KIRC	TCGA-A3-3387				
KIRC	TCGA-AK-3428				
KIRC	TCGA-AK-3454				
KIRC	TCGA-AK-3455				
KIRC	TCGA-B0-5094				
KIRC	TCGA-B0-5693				
KIRC	TCGA-B2-4101				
KIRC	TCGA-BP-4327				
KIRC	TCGA-BP-4781				
KIRC	TCGA-BP-4968				
KIRC	TCGA-BP-4977				
KIRC	TCGA-BP-5010				
KIRC	TCGA-BP-5168				
KIRC	TCGA-CJ-4639				
KIRC	TCGA-CJ-4885				
KIRC	TCGA-CJ-4899				
KIRC	TCGA-CJ-4918				
KIRC	TCGA-CJ-5682				
KIRC	TCGA-CJ-6033				
KIRC	TCGA-CW-6093				
KIRC	TCGA-CZ-4856				
KIRC	TCGA-CZ-5454				
KIRC	TCGA-CZ-5987				
KIRC	TCGA-DV-5566				
LAML	TCGA-AB-3009				
LGG	TCGA-CS-5395				
LGG	TCGA-CS-6668				
LGG	TCGA-DU-6401				
LGG	TCGA-DU-6407				
LGG	TCGA-DU-7009				
LGG	TCGA-DU-7301				
LGG	TCGA-E1-5318				
LGG	TCGA-E1-5319				
LGG	TCGA-EZ-7264				
LIHC	TCGA-BC-A10Q				
LIHC	TCGA-BC-A216				
LIHC	TCGA-BC-A217				
LIHC	TCGA-CC-5261				
LIHC	TCGA-CC-5262				
LIHC	TCGA-CC-A1HT				
LIHC	TCGA-DD-A1EB				
LIHC	TCGA-DD-A1EG				
LIHC	TCGA-DD-A1EH				
LIHC	TCGA-DD-A1EI				
LIHC	TCGA-EP-A2KB				
LIHC	TCGA-ES-A2HT				
LUAD	TCGA-38-4628				
LUAD	TCGA-38-4630				
LUAD	TCGA-44-2659				
LUAD	TCGA-44-2665				
LUAD	TCGA-49-4486				
LUAD	TCGA-49-4510				
LUAD	TCGA-49-4512				
LUAD	TCGA-49-6742				
LUAD	TCGA-50-5066				
LUAD	TCGA-50-5932				
LUAD	TCGA-50-6597				
LUAD	TCGA-55-6972				
LUAD	TCGA-55-6982				
LUAD	TCGA-55-6984				
LUAD	TCGA-55-6986				
LUAD	TCGA-55-7281				
LUAD	TCGA-55-8299				
LUAD	TCGA-64-1678				
LUAD	TCGA-64-1680				
LUAD	TCGA-67-6215				
LUAD	TCGA-73-4659				
LUAD	TCGA-73-4666				
LUAD	TCGA-75-5147				
LUAD	TCGA-78-7146				
LUAD	TCGA-78-7156				
LUAD	TCGA-78-7158				
LUAD	TCGA-78-7535				
LUAD	TCGA-91-6840				
LUAD	TCGA-91-6847				
LUAD	TCGA-97-8171				
LUSC	TCGA-21-1076				
LUSC	TCGA-21-1078				
LUSC	TCGA-21-5782				
LUSC	TCGA-22-1016				
LUSC	TCGA-22-5477				
LUSC	TCGA-22-5485				
LUSC	TCGA-22-5492				
LUSC	TCGA-34-2596				
LUSC	TCGA-34-2600				
LUSC	TCGA-43-3394				
LUSC	TCGA-56-1622				
LUSC	TCGA-60-2698				
LUSC	TCGA-60-2711				
LUSC	TCGA-60-2713				
LUSC	TCGA-60-2719				
LUSC	TCGA-60-2722				
LUSC	TCGA-60-2726				
LUSC	TCGA-66-2756				
LUSC	TCGA-66-2757				
LUSC	TCGA-66-2793				
LUSC	TCGA-68-8250				
LUSC	TCGA-77-6843				
LUSC	TCGA-85-8052				
LUSC	TCGA-85-8277				
LUSC	TCGA-92-8064				
OV	TCGA-13-0890				
OV	TCGA-24-1103				
OV	TCGA-24-1544				
OV	TCGA-24-1557				
OV	TCGA-24-1562				
OV	TCGA-25-1319				
OV	TCGA-25-1632				
PRAD	TCGA-CH-5750				
PRAD	TCGA-CH-5771				
PRAD	TCGA-CH-5788				
PRAD	TCGA-G9-6336				
PRAD	TCGA-G9-6365				
PRAD	TCGA-HC-7075				
PRAD	TCGA-HC-7233				
PRAD	TCGA-HC-7744				
PRAD	TCGA-HI-7169				
SKCM	TCGA-D3-A1Q1				
SKCM	TCGA-D9-A148				
SKCM	TCGA-DA-A1IC				
SKCM	TCGA-EB-A24D				
SKCM	TCGA-EE-A29B				
SKCM	TCGA-EE-A2M5				
SKCM	TCGA-EE-A2MI				
SKCM	TCGA-EE-A3J5				
SKCM	TCGA-EE-A3JI				
SKCM	TCGA-ER-A19E				
SKCM	TCGA-ER-A19T				
SKCM	TCGA-ER-A2NF				
SKCM	TCGA-FS-A1ZK				
SKCM	TCGA-FS-A1ZU				
SKCM	TCGA-GN-A266				
SKCM	TCGA-GN-A26C				
UCEC	TCGA-A5-A0G9				
UCEC	TCGA-A5-A0GA				
UCEC	TCGA-A5-A0GE				
UCEC	TCGA-A5-A0GG				
UCEC	TCGA-A5-A0GJ				
UCEC	TCGA-AP-A051				
UCEC	TCGA-AP-A052				
UCEC	TCGA-AP-A053				
UCEC	TCGA-AP-A054				
UCEC	TCGA-AP-A05A				
UCEC	TCGA-AP-A05D				
UCEC	TCGA-AP-A0L8				
UCEC	TCGA-AP-A0L9				
UCEC	TCGA-AP-A0LD				
UCEC	TCGA-AP-A0LE				
UCEC	TCGA-AP-A0LH				
UCEC	TCGA-AP-A0LI				
UCEC	TCGA-AP-A0LL				
UCEC	TCGA-AP-A0LO				
UCEC	TCGA-AX-A05S				
UCEC	TCGA-AX-A06B				
UCEC	TCGA-AX-A0J1				
UCEC	TCGA-AX-A1CI				
UCEC	TCGA-B5-A0JN				
UCEC	TCGA-B5-A11G				
UCEC	TCGA-B5-A11H				
UCEC	TCGA-BK-A139				
UCEC	TCGA-BS-A0TC				
UCEC	TCGA-BS-A0TD				
UCEC	TCGA-BS-A0TE				
UCEC	TCGA-BS-A0TG				
UCEC	TCGA-D1-A16G				
UCEC	TCGA-D1-A17K				
UCEC	TCGA-EO-A1Y8				
UCEC	TCGA-EY-A1GW				
