# Supplementary material for: Hydroxymethylated Cytosines Are Associated with Elevated C to G Transversion Rates
Source: PLoS Genet. 2014 Sep 11;10(9):e1004585. doi: 10.1371/journal.pgen.1004585 (PMC4161303; doi:10.1371/journal.pgen.1004585)
Supplement: Table S3 — Correlations between the expression of mismatch repair, base excision repair and Tet genes and C to G transversion rates across 346 cancer genomes. (XLSX) [file pgen.1004585.s006.xlsx]

## Sheet: SuppTab_rhos.txt
Tables S3
N_control_set: Number of genes in the control set (see Methods)
Rho_upstream_X: Spearman's rho for the correlation between expression and %C2G across cancer genomes considering mutations that occurred in the XCG context
P_upstream_X: P values for Spearman's correlation in nucleotide context X
N_larger_rho: The number of genes that exhibit a stronger positive correlation in the control set
BER: GO:0006284
MMR: GO:0006298
Stouffer P colour coding:
	passes Bonferroni-corrected significance threshold
	passes traditional significance threshold (<0.05)
	fails traditional significance threshold
	Rho > 0.2
Gene	Functional_category	Stouffer_P	N_control_set	Rho_upstream_T	P_upstream_T	N_larger_rho_upstream_T	Rho_upstream_C	P_upstream_C	N_larger_rho_upstream_C	Rho_upstream_A	P_upstream_A	N_larger_rho_upstream_A	Rho_upstream_G	P_upstream_G	N_larger_rho_upstream_G
MBD4	BER	1.36e-07	1633	0.358	0.00612	9	0.288	0.00857	13	0.347	0.000612	0	0.217	0.0153	24
TET3	TET	4.57e-07	1505	0.387	0.000664	0	0.277	0.00531	7	0.206	0.0618	92	0.226	0.00598	8
MSH6	MMR	1.31e-05	825	0.337	0.0242	19	0.289	0.0254	20	0.264	0.0182	14	0.259	0.00847	6
TET1	TET	1.56e-05	1865	0.178	0.0734	136	0.296	0.00697	12	0.273	0.0209	38	0.258	0.00857	15
MSH2	MMR	9.02e-05	1174	0.27	0.0579	67	0.256	0.0306	35	0.247	0.0298	34	0.224	0.0153	17
DNA2	BER	0.000439	1489	0.314	0.0114	16	0.234	0.0248	36	0.181	0.103	152	0.122	0.126	186
ERCC6	BER	0.000678	1128	0.335	0.00354	3	0.193	0.0496	55	0.113	0.257	289	0.147	0.0788	88
TDG	BER/MMR	0.00345	1545	0.27	0.0188	28	0.153	0.115	177	0.125	0.173	266	0.128	0.119	183
NEIL3	BER	0.00367	1561	0.271	0.032	49	0.171	0.0915	142	0.164	0.139	216	0.117	0.137	213
EXO1	MMR	0.00534	1231	0.287	0.0422	51	0.19	0.0731	89	0.167	0.14	172	0.0963	0.198	243
POLD3	BER/MMR	0.00541	1539	0.237	0.0455	69	0.141	0.147	225	0.152	0.118	181	0.125	0.121	185
UNG	BER	0.0285	1220	0.266	0.0696	84	0.122	0.241	293	0.126	0.191	232	0.0988	0.227	276
POLB	BER	0.0534	1075	0.197	0.158	169	0.214	0.0706	75	0.0465	0.437	469	0.0767	0.277	297
HMGA1	BER	0.0596	267	0.182	0.194	51	0.13	0.265	70	0.0974	0.321	85	0.127	0.123	32
TET2	TET	0.0696	1480	0.19	0.11	162	0.101	0.238	352	0.0516	0.469	693	0.107	0.174	256
FEN1	BER	0.0715	868	0.241	0.124	107	0.131	0.235	203	0.0868	0.32	277	0.0748	0.28	242
PARP1	BER	0.0847	642	0.118	0.313	200	0.144	0.215	137	0.0827	0.327	209	0.118	0.154	98
LIG3	BER	0.0866	1585	0.146	0.209	330	0.144	0.137	216	0.0388	0.459	727	0.0932	0.237	375
HUWE1	BER	0.0893	1436	0.155	0.242	347	0.108	0.298	427	0.087	0.297	426	0.117	0.177	253
SETD2	MMR	0.158	1487	0.133	0.22	327	0.123	0.157	232	0.0412	0.369	548	-0.0002	0.542	805
WRN	BER	0.213	943	0.102	0.276	260	0.0606	0.343	323	0.0153	0.609	574	0.1	0.191	179
MUTYH	BER/MMR	0.313	1506	0.0323	0.509	766	0.0719	0.328	494	0.0652	0.364	547	0.0457	0.419	630
PMS1	MMR	0.324	533	0.0229	0.511	272	0.0493	0.33	175	0.0678	0.333	177	0.0251	0.472	251
PARP2	BER	0.353	1530	0.153	0.221	337	0.0383	0.455	696	0.0113	0.545	833	0.0217	0.507	775
APEX1	BER	0.361	1327	0.0413	0.51	676	-0.000878	0.581	770	0.0154	0.468	620	0.093	0.195	258
PCNA	BER/MMR	0.369	446	0.185	0.192	85	0.0324	0.503	224	0.0286	0.485	216	-0.0155	0.591	263
PRMT6	BER	0.371	1555	0.0307	0.525	816	0.0655	0.35	543	0.0317	0.49	761	0.057	0.378	587
PMS2	MMR	0.383	1223	-0.00626	0.605	740	0.0513	0.349	426	0.0377	0.399	487	0.034	0.413	505
SMUG1	BER	0.387	1911	0.203	0.0879	167	0.0119	0.525	1002	-0.07	0.752	1437	0.0089	0.515	983
POLD1	BER	0.442	1164	0.0722	0.408	474	-0.00318	0.585	681	0.065	0.418	486	0.0267	0.473	550
POLD2	BER	0.512	1580	-0.0546	0.755	1193	0.0289	0.491	775	0.0161	0.478	755	0.0723	0.29	458
MSH4	MMR	0.512	1292	-0.0765	0.707	913	0.023	0.509	657	0.0919	0.391	505	0.0564	0.408	527
XRCC1	BER	0.517	1515	0.0217	0.523	792	0.00729	0.516	782	0.0223	0.451	683	-0.000503	0.544	824
TP53	BER	0.629	653	-0.0614	0.746	487	0.0151	0.529	345	0.00752	0.56	365	0.0333	0.41	267
HMGA2	BER	0.732	1349	-0.00401	0.604	815	-0.0204	0.705	951	0.0471	0.581	783	0.0331	0.59	796
USP47	BER	0.778	1513	0.0367	0.52	787	0.00153	0.562	850	-0.0898	0.828	1253	-0.0148	0.647	979
LIG1	BER	0.835	1136	0.0879	0.381	432	-0.0692	0.75	852	-0.0398	0.712	808	-0.0867	0.845	960
MSH5	MMR	0.836	1398	-0.103	0.814	1138	-0.0525	0.711	994	0.0639	0.396	553	-0.0497	0.778	1088
TP73	MMR	0.84	1576	0.101	0.297	467	-0.00341	0.656	1033	-0.083	0.898	1415	-0.039	0.802	1264
CCNO	BER	0.897	989	0.0635	0.411	406	0.0069	0.605	598	-0.155	0.952	941	-0.0466	0.796	787
MLH1	MMR	0.912	1805	0.0416	0.479	864	-0.0628	0.737	1330	-0.106	0.853	1539	-0.0865	0.86	1552
MLH3	MMR	0.944	1013	-0.0678	0.75	759	-0.0781	0.791	801	-0.0335	0.75	760	-0.0668	0.844	855
TREX1	MMR	0.948	1451	-0.0582	0.745	1081	-0.0456	0.702	1019	-0.0847	0.815	1182	-0.101	0.879	1275
ABL1	MMR	0.968	1865	-0.143	0.911	1698	-0.0811	0.797	1487	-0.118	0.877	1636	-0.0207	0.643	1199
NEIL2	BER	0.976	1561	-0.182	0.948	1479	-0.0557	0.745	1162	-0.0738	0.813	1269	-0.0512	0.78	1217
OGG1	BER	0.982	1018	-0.213	0.964	981	-0.0996	0.813	827	-0.0257	0.637	648	-0.102	0.881	897
MSH3	MMR	0.993	486	-0.0139	0.653	317	-0.144	0.936	455	-0.135	0.932	453	-0.106	0.928	451
NTHL1	BER	0.994	1280	-0.183	0.934	1196	-0.0957	0.817	1045	-0.19	0.959	1227	-0.0719	0.806	1031
NEIL1	BER	0.994	1578	-0.122	0.823	1298	-0.0615	0.747	1179	-0.146	0.963	1520	-0.131	0.954	1506
POLD4	BER	0.999	1017	-0.015	0.674	685	-0.149	0.91	925	-0.275	0.993	1010	-0.167	0.966	982
MPG	BER	1	1826	-0.303	0.995	1816	-0.242	0.989	1805	-0.314	0.998	1823	-0.198	0.987	1803
